# Supplementary material for: Retention and mitigation of metals in sediment, soil, water, and plant of a newly constructed root-channel wetland (China) from slightly polluted source water
Source: Springerplus. 2014 Jun 28;3:326. doi: 10.1186/2193-1801-3-326 (PMC4094763; doi:10.1186/2193-1801-3-326)
Supplement: Supplementary file 1 — Additional file 1: Statistics of basic water quality indices in the pilot wetland. Statistics as range, mean, standard deviation, and coefficient of variation were performed on water depth and general water quality indices determined in situ. The results are arranged by block, part, and layer. (XLS 35 KB) [file 40064_2014_1040_MOESM1_ESM.xls]

## Sheet: Sheet1
Additional file 1 Statistics of basic water quality indices in the pilot wetland
Block	Part	Layer	n	Statistics	Water depth	Temperature	Atmospheric pressure	pH	DO	DO saturation	Conductivity	Specific conductivity	Total dissolved solids	Salinity
					/(cm)	/(°C)	/(Pa)		/(mg/L)	/(%)	/(mS/cm)	/(mS/cm)	/(mg/L)	/(ppt)
East	First	Surface	15	Range	/	11.10-11.90	102098.27-102324.92	9.27-10.35	9.15-19.27	87.20-166.70	0.50-0.53	0.68-0.72	442.00-468.00	0.34-0.35
				Mean±SD	/	11.48±0.29	102174.71±68.44	9.63±0.29	15.61±2.48	143.16±0.20	0.52±0.0074	0.69±0.0091	451.10±5.92	0.34±0.0035
				CV/(%)	/	2.51	0.067	3.05	15.91	14.14	1.44	1.31	1.31	1.03
		Bottom	15	Range	40-150	11.00-11.70	102098.27-102324.92	9.24-10.32	10.13-23.10	94.30-197.00	0.50-0.53	0.69-0.71	448.50-461.50	0.34-0.35
				Mean±SD	81.33±35.02	11.34±0.20	102169.38±66.98	9.55±0.28	16.00±3.54	144.58±27.31	0.51±0.0068	0.69±0.0072	450.67±4.70	0.34±0.0035
				CV/(%)	43.06	1.76	0.066	2.88	22.11	18.89	1.32	1.04	1.04	1.03
	Second	Surface	19	Range	/	10.30-11.10	101951.62-102138.27	8.84-9.75	17.18-20.68	160.30-186.60	0.50-0.51	0.68-0.69	442.00-450.45	0.33-0.34
				Mean±SD	/	10.68±0.26	102040.03±63.20	9.19±0.24	18.89±1.08	173.75±9.08	0.50±0.0041	0.69±0.0035	447.44±2.23	0.34±0.0023
				CV/(%)	/	2.47	0.062	2.56	5.73	5.22	0.82	0.51	0.5	0.68
		Bottom	19	Range	40-180	9.40-11.10	101951.62-102124.93	8.85-9.64	17.45-20.69	160.30-186.90	0.49-0.69	0.68-0.70	442.00-455.65	0.33-0.34
				Mean±SD	93.00±30.17	10.29±0.54	102038.63±62.91	9.18±0.21	19.14±1.34	173.57±10.95	0.51±0.046	0.69±0.0046	449.46±3.10	0.34±0.0023
				CV/(%)	32.44	5.26	0.062	2.28	7.01	6.31	9.08	0.67	0.69	0.68
West	First	Surface	15	Range	/	9.40-11.80	102178.26-102244.92	9.03-10.97	12.02-20.96	112.20-192.20	0.49-0.52	0.68-0.70	444.20-455.00	0.340-0.340
				Mean±SD	/	10.24±0.94	102192.48±18.49	9.55±0.50	17.67±2.77	160.87±23.49	0.50±0.015	0.69±0.0040	447.50±2.71	0.34±0.00
				CV/(%)	/	9.17	0.018	5.25	15.67	14.6	3.13	0.59	0.6	0
		Bottom	15	Range	40-200	9.30-11.80	102164.93-102231.59	9.11-10.12	11.85-22.03	110.20-188.50	0.48-0.51	0.685-0.693	442.00-449.80	0.33-0.34
				Mean±SD	89.29±42.19	10.05±0.92	102189.82±15.83	9.50±0.33	18.02±2.18	159.67±17.58	0.49±0.011	0.69±0.0022	447.76±2.08	0.34±0.0026
				CV/(%)	47.26	9.18	0.015	3.47	12.1	11.01	2.32	0.32	0.47	0.76
	Second	Surface	19	Range	/	9.70-11.10	102044.94-102164.93	8.94-9.46	17.89-22.31	164.00-202.40	0.49-0.51	0.68-0.69	443.30-449.15	0.33-0.34
				Mean±SD	/	10.16±0.42	102103.18±39.80	9.15±0.12	20.29±1.05	184.15±8.38	0.49±0.0063	0.69±0.0020	448.16±1.32	0.34±0.0023
				CV/(%)	/	4.14	0.039	1.28	5.16	4.55	1.28	0.3	0.3	0.68
		Bottom	19	Range	40-200	8.50-11.10	102031.61-102164.93	8.99-9.53	17.32-21.54	160.70-190.10	0.48-0.51	0.689-0.694	447.85-451.10	0.340-0.340
				Mean±SD	88.53±35.43	9.71±0.68	102099.67±42.60	9.17±0.11	20.63±1.01	184.56±6.86	0.49±0.0072	0.69±0.0013	449.29±0.86	0.34±0.00
				CV/(%)	40.02	6.96	0.042	1.22	4.92	3.72	1.48	0.19	0.19	0
Whole			136	Range	40-200	8.50-11.90	101951.62-102324.92	8.84-10.97	9.15-23.10	87.20-202.40	0.48-0.69	0.68-0.72	442.00-468.00	0.33-0.35
				Mean±SD	88.91±34.75	10.50±0.81	102124.93±82.66	9.37±0.34	18.25±2.82	165.32±23.80	0.50±0.020	0.69±0.0055	449.00±3.64	0.34±0.0025
				CV/(%)	39.09	7.75	0.081	3.68	15.48	14.4	4.07	0.79	0.81	0.74
SD: standard deviation
CV: coefficient of variation
