# Supplementary material for: Retention and mitigation of metals in sediment, soil, water, and plant of a newly constructed root-channel wetland (China) from slightly polluted source water
Source: Springerplus. 2014 Jun 28;3:326. doi: 10.1186/2193-1801-3-326 (PMC4094763; doi:10.1186/2193-1801-3-326)
Supplement: Supplementary file 2 — Additional file 2: Statistics of basic sedimentary/soil quality indices in the pilot wetland. Statistics as range, mean, standard deviation, and coefficient of variation were performed on general soil quality indices determined in situ and indoors. The results are arranged by block and part. (XLS 32 KB) [file 40064_2014_1040_MOESM2_ESM.xls]

## Sheet: Sheet1
Additional file 2 Statistics of basic sedimentary/soil quality indices in the pilot wetland
Block	Part	n	Statistics	Temperature	pH	Eh	Organic matter	Ammonium-N	Nitrate-N	Bioavailable-P	Total-N	Total-P	Total-C	Total-S
				/(°C)		/(mV)	/(%)	/(mg/kg)	/(mg/kg)	/(mg/kg)	/(g/kg)	/(g/kg)	/(g/kg)	/(g/kg)
East	First	19	Range	9.40-12.30	7.12-7.82	-75.00~-7.60	2.69-4.51	0.90-57.10	0.85-5.56	5.75-44.48	0.37-1.13	0.54-0.99	0.14-11.64	0.12-0.59
			Mean±SD	11.40±0.92	7.40±0.22	-27.41±18.80	3.52±0.47	19.98±20.36	1.71±1.01	16.27±10.41	0.60±0.22	0.66±0.12	8.70±1.59	0.22±0.12
			CV/(%)	8.04	3.03	-68.61	13.46	101.91	59.11	63.97	36.51	18.57	18.32	56.74
	Second	23	Range	8.80-12.66	7.22-7.97	-63.21~-18.90	2.49-4.22	0.88-78.35	0.34-2.61	5.55-18.55	0.44-1.02	0.57-0.91	3.55-9.52	0.086-0.24
			Mean±SD	11.10±0.89	7.57±0.19	-34.80±10.42	3.22±0.46	20.11±20.77	1.12±0.46	11.20±4.35	0.70±0.17	0.69±0.088	6.62±1.36	0.17±0.046
			CV/(%)	8	2.56	-29.93	14.33	103.25	40.96	38.88	24.1	12.8	20.56	26.55
West	First	19	Range	9.80-13.50	7.21-7.76	-43.20~-9.90	1.40-3.88	0.57-43.29	0.34-2.33	6.74-46.15	0.32-1.00	0.50-0.92	3.72-11.34	0.099-0.33
			Mean±SD	11.81±0.77	7.40±0.15	-21.75±9.34	2.76±0.72	15.65±10.77	1.27±0.63	16.21±10.17	0.55±0.16	0.68±0.11	7.53±1.95	0.19±0.071
			CV/(%)	6.52	2.04	-42.96	26.13	68.81	49.6	62.74	29.3	16.74	25.94	38.17
	Second	23	Range	9.50-12.00	7.09-8.08	-63.80~-5.60	2.11-5.58	0.83-67.42	0.19-3.34	5.27-26.40	0.40-1.33	0.53-0.78	3.57-13.96	0.088-0.23
			Mean±SD	11.03±0.79	7.62±0.25	-35.42±14.42	3.24±0.91	20.43±17.69	1.36±0.77	11.84±5.03	0.80±0.26	0.67±0.060	7.18±2.54	0.17±0.031
			CV/(%)	7.19	3.31	-40.72	28.18	86.57	57	42.51	31.87	9.05	35.37	18.25
Whole		84	Range	8.80-13.50	7.09-8.08	-75.00~-5.60	1.40-5.58	0.49-78.35	0.19-5.56	5.27-46.15	0.32-1.33	0.50-0.99	3.55-13.96	0.086-0.59
			Mean±SD	11.31±0.86	7.51±0.23	-30.53±14.35	3.20±0.71	18.67±17.55	1.35±0.74	14.09±8.45	0.67±0.22	0.68±0.096	7.48±2.03	0.19±0.074
			CV/(%)	7.64	3.02	-46.99	22.27	94	54.95	59.98	33.07	14.18	27.17	39.96
SD: standard deviation
CV: coefficient of variation
